# Supplementary material for: A lipid-binding protein mediates rhoptry discharge and invasion in Plasmodium falciparum and Toxoplasma gondii parasites
Source: Nat Commun. 2019 Sep 6;10:4041. doi: 10.1038/s41467-019-11979-z (PMC6731292; doi:10.1038/s41467-019-11979-z)
Supplement: Supplementary file 8 — Source Data [file 41467_2019_11979_MOESM8_ESM.xlsx]

## Sheet: Fi. 1a
Time point (hours)	ROP5	ROP7	ROP8	ROP10	ROP11	ROP12	ROP15	ROP16	ROP17	ROP18	toxofilin	PP2C	NHE2	TLN1	RASP1	RASP2
0	12.72	11.63	7.75	10.15	12.6	10.9	11.93	11.07	12.26	13.15	10.87	9.27	9.38	9.81	7.55	7.36
1	13.11	11.86	8.7	10.56	13.04	11.41	12.21	11.32	12.64	13.52	11.28	9.99	10.03	10.46	8.25	7.77
2	13.18	12.23	9.39	10.9	13.14	11.69	12.63	11.5	12.88	13.65	11.77	10.52	10.05	10.4	8.43	8.15
3	13.18	12.08	9.84	10.79	12.99	11.6	12.53	11.46	12.96	13.67	11.71	10.52	9.89	10.64	8.3	8.72
4	12.79	11.56	9.48	10.13	12.52	11.16	12.17	11.05	12.3	13.32	11.35	9.75	9.15	10.16	7.94	8.65
5	11.2	10	7.85	8.07	10.42	9.16	10.03	9.03	10.67	11.6	9.59	8	7.09	7.89	6.16	7.61
6	10.15	8.57	6.96	6.87	9.13	7.77	8.95	8.27	9.78	10.68	8.76	6.97	5.64	6.71	5.03	6.91
7	11.28	10.14	6.93	7.6	10.66	8.8	10.26	9.75	11.1	11.78	9.83	7.43	7.59	7.96	5.27	6.4
8	11.97	10.92	7.75	8.42	11.02	9.38	10.73	10.01	11.52	11.97	10.54	8.37	7.96	8.63	6.7	6.82
9	12.7	11.98	8.61	9.81	12.22	10.67	11.85	10.82	12.63	12.95	11.46	9.62	9.19	9.81	7.7	7.59
10	13.11	12.45	9.35	10.58	12.95	11.51	12.5	11.22	12.85	13.41	11.88	10.46	9.98	10.64	8.59	8.4
11	12.61	11.41	9	9.49	11.86	10.51	11.47	10.23	11.84	12.8	10.97	9.38	8.46	9.55	7.54	7.75
12	12.38	11.01	8.56	9.17	11.59	10.21	11.35	9.97	11.62	12.4	10.7	9.07	8.11	9.08	7.21	7.57

## Sheet: Fig. 3b
Time point (hours)	RAP1	RAP2	RON4	RON2	RON5	RHOPH2	RHOPH1	RON6	ARO	RON12	ROP14	RASP2
0	2800	5573	781	1142	1112	2243	664	625	4478	834	672	794
1	2800	5531	781	1132	1100	2224	664	626	4409	815	653	794
2	2745	5452	786	1132	1086	2199	675	595	4303	789	632	792
3	2655	5312	785	1115	1064	2162	683	569	4141	763	605	785
4	2521	5091	776	1086	1031	2105	686	547	3923	734	574	770
5	2339	4757	758	1034	985	2014	681	531	3644	711	543	745
6	2110	4303	734	969	925	1875	663	518	3306	680	512	705
7	1848	3750	706	894	853	1701	632	508	2929	650	483	648
8	1576	3140	677	814	772	1497	593	501	2535	616	457	580
9	1324	2560	645	738	693	1279	551	491	2167	588	433	506
10	1107	2069	613	669	622	1063	516	472	1848	564	412	436
11	933	1692	583	608	563	860	502	446	1588	544	392	376
12	796	1422	560	555	517	673	530	417	1379	527	373	330
13	687	1242	548	503	483	506	666	388	1206	508	354	297
14	602	1133	545	448	461	366	669	356	1061	484	332	275
15	531	1072	546	393	442	265	596	324	940	457	308	260
16	468	1031	545	343	424	217	484	291	439	431	283	262
17	409	982	530	302	428	188	442	260	750	405	258	264
18	354	908	497	267	438	163	417	228	666	382	235	263
19	304	804	447	221	411	146	395	201	582	364	214	257
20	252	676	387	182	372	143	375	179	498	353	196	245
21	217	546	328	145	333	163	363	164	418	349	182	231
22	221	449	275	138	311	218	347	156	344	351	172	216
23	277	422	235	158	321	366	340	156	283	360	166	202
24	406	512	215	187	378	730	293	163	240	380	166	193
25	636	775	222	259	483	1168	305	176	227	420	172	189
26	968	1255	299	364	628	1651	327	197	262	488	194	194
27	1462	2005	483	554	800	2193	332	230	367	591	237	212
28	2137	3040	709	789	1022	2797	332	281	571	731	316	250
29	3028	4349	973	1098	1367	3453	364	357	898	906	430	313
30	4161	5876	1290	1489	1772	4133	439	461	1370	1112	585	406
31	5421	7497	1668	1946	2191	4762	547	598	2000	1345	782	530
32	6733	9026	2100	2460	2590	5257	668	765	2773	1588	1011	681
33	7981	10308	2549	2979	2928	5602	772	954	3642	1813	1247	851
34	9017	11197	2964	3416	3170	5798	841	1152	4525	1985	1464	1023
35	9755	11650	3329	3714	3317	5879	878	1345	5353	2080	1640	1183
36	10166	11716	3627	3850	3365	5884	900	1506	6078	2101	1766	1316
37	10187	11446	3831	3868	3320	5832	910	620	6674	2045	1839	1416
38	9767	10866	3904	3774	3176	5735	904	1688	7109	1914	1864	1478
39	9075	10111	3824	3586	2965	5612	882	1704	7368	1730	1831	1505
40	8299	9268	3579	3357	2714	5429	840	1673	7418	1518	1745	1491
41	7403	8371	3196	3074	2448	5121	780	1593	7224	1303	1612	1433
42	6487	7528	2774	2763	2199	4748	711	1480	6687	1106	1447	1348
43	5658	6880	2453	2473	2001	4405	650	1362	6556	941	1278	1259
44	4956	6456	2271	2221	1860	4131	578	1240	6307	808	1109	1182
45	4355	6197	2197	1999	1761	3913	517	1049	6130	699	942	1114
46	3821	6020	2189	1782	1663	3711	460	854	6000	603	777	1053
47	3312	5852	2197	1549	1567	3496	404	664	5888	513	617	995

## Sheet: Fig. 4e
	Ctrl -ATc			Ctrl +ATc			KD TgRAP2 -ATc			KD TgRASP2 + ATc
2	3	0	4	2	1	1	5	6	3	10	12	10
4	10	2	3	8	3	6	9	4	6	20	24	21
8	226	144	134	123	129	128	141	146	138	143	129	145
16	73	79	76	88	74	73	70	70	66	35	42	30
32	0	0	1	0	3	0	0	0	0	1	1	3

## Sheet: Fig. 4f
	Ctrl + ATc						KD-TgRASP2 +ATc
Exp 1	egressed vacuoles			non egressed vacuoles			egressed vacuoles			non egressed vacuoles
	coverslip 1	coverslip 2	coverslip 3	coverslip 1	coverslip 2	coverslip 3	coverslip 1	coverslip 2	coverslip 3	coverslip 1	coverslip 2	coverslip 3
	11	7	7			1	1	2	7
	5	8	8				4	7	3
	4	14	8				2	5	4
	4	9	1				3	2	5
	10	3	8				5	6	4
	10	5	3				7	7	3			1
	5	10	5				4	8	4
	8	6	7				4	3	5
	5	5	8				6	2	4
	7	6	5				1	2	2
	8	10	12				2	3	3
	6	6	9				3	2	3
	9	4	13				3	8	2
	7	2	5				1	12	5
	5	2	2				1	8	4
	5	6	3		1		3	2	2
	7	8	2				2	3	7
	7	7	8				2	2	6
	5	2	8				2	3	5
	6	10	10				5	6	18			1
	12	10	5				6	3	20
	11	4	4				1	5	7
	6	14	2				3	3	24			1
	6	13	3				2	5	22
	6	4	2				4	3	4
	9	14	6		2		6	11	6
	8	8	2				4	12	2
	9	5	4		1		8	16	2
	8	13	10		1		11	17	7
	14	3	7				7	12	1
Exp 2	egressed vacuoles			non egressed vacuoles			egressed vacuoles			non egressed vacuoles
	coverslip 1	coverslip 2	coverslip 3	coverslip 1	coverslip 2	coverslip 3	coverslip 1	coverslip 2	coverslip 3	coverslip 1	coverslip 2	coverslip 3
	5	8	9				6	2	5
	4	3	2				1	5	2
	6	3	8				3	2	4
	4	6	4				5	3	9
	4	4	3				3	6	2		1
	5	2	3				1	4	6
	2	8	7				2	2	4
	2	4	5				3	4	2
	6	1	14				2	2	2
	4	4	6				1	5	2
	3	4	7				2	4	4
	4	3	8				1	3	2
	4	7	3				2	3	4
	4	12	6				4	3	4
	2	9	5				3	5	4
	9	9	8				5	5	5
	6	7	4				5	5	5
	10	6	5				2	5	5
	4	12	4				3	6	4
	2	2	7				5	6	3
	6	4	5				1	4	3
	6	7	3				3	6	7
	4	6	8				5	5	12
	13	5	3				6	6	9
	4	8	5				5	7	6
	5	5	6				4	10	4
	8	9	8				3	11	8
	6	12	6				3	2	10
	11	11	4				2	3	2
	11	5	5				3	3	3

## Sheet: Fig. 4h
		TgRASP2-HA3	TgRASP2-HA3+ATc	KD-TgRASP2-HA3	KD -TgRASP2-HA3+ATc
Exp 1	coverslip 1	11.76	14.8	10.4	0.2
	coverslip 2	12.6	13	8.6	0.12
	coverslip 3	13.16	12.24	9.96	0.08
Exp 2	coverslip 1	10.32	7.6	5.96	0.08
	coverslip 2	9.96	8.48	5.56	0.04
	coverslip 3	10.92	7.6	5.6	0.04
Exp3	coverslip 1	11.8	8.52	7.84	0.04
	coverslip 2	9.84	8.92	8.44	0
	coverslip 3	11.16	10.8	7.64	0

## Sheet: Fig. 5e
parasitaemias	Ctrl	clone B1	clone C4	Ctrl + rapamycin	B1 + rapamycin	C4 + rapamycin
T0	0.1	0.1	0.1	0.1	0.1	0.1
T6h	0.13	0.17	0.29	0.13	0.17	0.29
T24h	0.13	0.17	0.27	0.17	0.2	0.3
T48h	1.9	2.1	1.95	1	0	0
T96h	15.96	16.6	13.87	17.03	0	0

## Sheet: Fig. 5f
iKO-PfRASP2 -rapa		iKO-PfRASP2 +rapa
events	cells	events	cells
6	35	5	42
6	43	6	44
3	20	4	29
8	41	6	32
6	42	6	44
7	33	6	40
3	24	6	34
4	36	4	35
		5	37
		4	33
		7	50

## Sheet: Fig. 5g
FACS counts :100'000 events	P230P (Ctrl line)			P230P (Ctrl) + rapamycin			iKO-PfRASP2 (C4)			iKO-PfRASP2 (C4)+ rapa			iKO-PfRASP2 (B1)			iKO-PfRASP2 (B1)+ rapa
Exp 2
T0h	1.7	1.7	1.7	1.7	1.7	1.7	1	1	1	1	1	1	1	1	1		1
T48h	9.8	9.8	11	8.8	9.6	9.5	8.6	8.4	9.4	0.3	0.3	0.3	9.6	9.8	10.3	0.3	0.4	0.2
reinvasion rate	5.76	5.76	6.47	5.18	5.65	5.59	8.6	8.4	9.4	0.3	0.3	0.3
Exp 1	P230P (Ctrl line)			P230P (Ctrl) + rapamycin			iKO-PfRASP2 (C4)			iKO-PfRASP2 (C4)+ rapa			iKO-PfRASP2 (B1)			iKO-PfRASP2 (B1)+ rapa
T0h		0.8			0.7			0.6			0.6			0.7			0.7
T48h		6			6.9			4.1			0.1			5.4			0.3

## Sheet: Fig. 6d
average/field	control - ATc	control + ATc	KD-TgRASP2	KD-TgRASP2 + ATc
coverslip 1	4.88	3.28	4.36	0.04
coverslip 2	3.64	4.72	2.92	0.04
coverslip 3	5.04	4.96	3.24	0.04
	Control - Atc			Control + Atc			KD-TgRASP2 - Atc			KD-TgRASP2 + ATc
field number	coverslip 1	coverslip 2	coverslip 3	coverslip 1	coverslip 2	coverslip 3	coverslip 1	coverslip 2	coverslip 3	coverslip 1	coverslip 2	coverslip 3
1	5	3	2	3	7	9	4	2	5	0	0	0
2	15	5	4	5	1	5	1	4	7	0	0	0
3	7	2	6	1	1	3	5	5	4	0	0	0
4	4	5	5	0	5	3	5	4	4	0	0	0
5	6	3	5	4	3	4	4	5	4	0	0	0
6	7	4	5	2	4	8	4	2	1	0	0	0
7	4	6	7	2	8	6	3	2	3	0	0	0
8	5	2	6	3	3	4	4	3	5	0	0	0
9	5	3	2	5	7	5	5	3	4	0	0	0
10	2	3	7	3	3	5	2	2	0	0	1	0
11	5	4	3	2	8	11	3	3	4	0	0	0
12	8	4	6	3	3	6	7	1	1	0	0	0
13	5	2	8	5	6	7	4	2	2	1	0	0
14	5	4	6	3	7	4	5	4	4	0	0	1
15	3	3	5	5	7	4	3	3	2	0	0	0
16	2	5	8	4	4	3	6	2	2	0	0	0
17	5	4	5	3	6	8	4	1	5	0	0	0
18	3	1	2	4	3	3	3	4	3	0	0	0
19	3	4	5	5	5	4	6	3	1	0	0	0
20	3	6	2	4	9	5	2	3	1	0	0	0
21	3	3	9	4	5	6	5	3	8	0	0	0
22	6	8	3	2	3	4	8	1	4	0	0	0
23	4	2	5	4	4	6	6	5	1	0	0	0
24	5	3	4	4	2	4	4	4	3	0	0	0
25	6	2	6	2	4	3	6	2	3	0	0	0

## Sheet: Fig. 6e
	Ctrl -ATc	Ctrl + ATc	KD-RASP2 -ATc	KD-RASP2 +ATc	cKD-RASP2 - ATc	cKD-RASP2 + ATc
coverslip 1	1.34168	2.47525	2.81501	0	0.680851	2.19342
coverslip 2	2.20941	2.52781	2.46126	0	1.29983	2.125
coverslip 3	na	1.16649	3.48718	0	2.85388	1.80266
	coverslip 1		coverslip 2		coverslip 3
	cells	stat6 positive	cells	stat6 positive	cells	stat6 positive
Ctrl -ATc	1118	15	1041	23	broken	broken
Ctrl + ATc	1010	25	989	25	943	11
KD-RASP2 -ATc	746	21	1097	27	975	34
KD-RASP2 +ATc	1055	0	968	0	846	0
cKD-RASP2 - ATc	1175	8	1154	15	876	25
cKD-RASP2 + ATc	1003	22	800	17	1054	19

[truncated: 11 more sheets: Fi. 6f, Fig. 7c, Fig. 7d, Supp Fig. 5d, Supp Fig. 5e, Supp Fig. 5f, Supp Fig. 6e, Supp Fig. 6f, Supp Fig. 9e, Supp Fig. 9f, Supp Fig. 10d]
